# Supplementary material for: Overexpression of miR-146a-5p and miR-221-3p in Human Synovial MSC-like Cells Favoured the Expression of Pro-Inflammatory Mediators in an In Vitro Model of Rheumatoid Arthritis
Source: Cells. 2026 Apr 14;15(8):691. doi: 10.3390/cells15080691 (PMC13114388; doi:10.3390/cells15080691)
Supplement: Supplementary file 1 [file cells-15-00691-s001.zip]

Archive with 1 entries (1 files):
- cells-4182760-supplementary.pdf
